# Supplementary material for: Preparation of a Sustainable Shape-Stabilized Phase Change Material for Thermal Energy Storage Based on Mg2+-Doped CaCO3/PEG Composites
Source: Nanomaterials (Basel). 2021 Jun 22;11(7):1639. doi: 10.3390/nano11071639 (PMC8306958; doi:10.3390/nano11071639)
Supplement: Supplementary file 1 [file nanomaterials-11-01639-s001.zip]

Archive with 1 entries (1 files):
- nanomaterials-1212935 supplementary1.pdf
